# Supplementary material for: Flood hazard mapping and assessment in data-scarce Nyaungdon area, Myanmar
Source: PLoS One. 2019 Nov 26;14(11):e0224558. doi: 10.1371/journal.pone.0224558 (PMC6879136; doi:10.1371/journal.pone.0224558)
Supplement: S1 Dataset — (XLSX) [file pone.0224558.s001.xlsx]

## Sheet: Observed_rainfall_discharge
	Observed	Rainfall			Observed	Rainfall			Observed	Rainfall
2011-07-01	17920	6		2015-07-01	15573	8		2016-07-01	21290	10
2011-07-02	18230	117		2015-07-02	15420	0		2016-07-02	21583	39
2011-07-03	18350	21		2015-07-03	15410	0		2016-07-03	21717	2
2011-07-04	18380	17		2015-07-04	15470	3		2016-07-04	21810	12
2011-07-05	18300	0		2015-07-05	15517	19		2016-07-05	21560	8
2011-07-06	18080	9		2015-07-06	15290	0		2016-07-06	21420	8
2011-07-07	17970	2		2015-07-07	15180	7		2016-07-07	21793	45
2011-07-08	18173	3		2015-07-08	15187	18		2016-07-08	22720	3
2011-07-09	18490	0		2015-07-09	15483	17		2016-07-09	23410	50
2011-07-10	19140	0		2015-07-10	15907	0		2016-07-10	24140	38
2011-07-11	20017	0		2015-07-11	16797	0		2016-07-11	24840	62
2011-07-12	20913	20		2015-07-12	17680	5		2016-07-12	25803	7
2011-07-13	21803	5		2015-07-13	18917	0		2016-07-13	26637	8
2011-07-14	22483	11		2015-07-14	19833	0		2016-07-14	27370	83
2011-07-15	22803	10		2015-07-15	20280	0		2016-07-15	28060	0
2011-07-16	22900	5		2015-07-16	20417	3		2016-07-16	28953	2
2011-07-17	22900	63		2015-07-17	20033	20		2016-07-17	29757	0
2011-07-18	22803	17		2015-07-18	19403	15		2016-07-18	30400	10
2011-07-19	22597	40		2015-07-19	18493	51		2016-07-19	30900	0
2011-07-20	22550	73		2015-07-20	17697	9		2016-07-20	31020	7
2011-07-21	22667	74		2015-07-21	17760	15		2016-07-21	31020	8
2011-07-22	24050	24		2015-07-22	18363	16		2016-07-22	31020	26
2011-07-23	24997	25		2015-07-23	19047	51		2016-07-23	30960	40
2011-07-24	25337	3		2015-07-24	20460	6		2016-07-24	30740	0
2011-07-25	25797	24		2015-07-25	21930	35		2016-07-25	30500	5
2011-07-26	26277	0		2015-07-26	23227	67		2016-07-26	30480	11
2011-07-27	26717	0		2015-07-27	24470	33		2016-07-27	30600	0
2011-07-28	27353	16		2015-07-28	26017	65		2016-07-28	30840	0
2011-07-29	28010	0		2015-07-29	27083	25		2016-07-29	31147	0
2011-07-30	28630	34		2015-07-30	28630	35		2016-07-30	31707	15
2011-07-31	28863	0		2015-07-31	30320	13		2016-07-31	32733	12
2011-08-01	28747	5		2015-08-01	33080	12		2016-08-01	33860	17
2011-08-02	28513	10		2015-08-02	37240	18		2016-08-02	35500	2
2011-08-03	28257	10		2015-08-03	40840	2		2016-08-03	38027	42
2011-08-04	27923	19		2015-08-04	42040	0		2016-08-04	41160	10
2011-08-05	27517	5		2015-08-05	42180	4		2016-08-05	43400	53
2011-08-06	27010	1		2015-08-06	43000	0		2016-08-06	45187	10
2011-08-07	26650	17		2015-08-07	43600	0		2016-08-07	45613	30
2011-08-08	26333	22		2015-08-08	42547	5		2016-08-08	45187	119
2011-08-09	26167	114		2015-08-09	39787	0		2016-08-09	43600	14
2011-08-10	25670	26		2015-08-10	36867	2		2016-08-10	41487	0
2011-08-11	25530	16		2015-08-11	34460	18		2016-08-11	39613	24
2011-08-12	25733	1		2015-08-12	31540	9		2016-08-12	36100	15
2011-08-13	26600	0		2015-08-13	29190	17		2016-08-13	33740	26
2011-08-14	28047	33		2015-08-14	27090	1		2016-08-14	31087	0
2011-08-15	29750	0		2015-08-15	26617	18		2016-08-15	29480	1
2011-08-16	31193	1		2015-08-16	26533	45		2016-08-16	27860	27
2011-08-17	32767	3		2015-08-17	26500	5		2016-08-17	26763	11
2011-08-18	33500	3		2015-08-18	26333	15		2016-08-18	25980	10
2011-08-19	33233	24		2015-08-19	26047	5		2016-08-19	24947	25
2011-08-20	32200	20		2015-08-20	25540	2		2016-08-20	24020	0
2011-08-21	30780	14		2015-08-21	24973	0		2016-08-21	23247	0
2011-08-22	30140	7		2015-08-22	24323	0		2016-08-22	23017	0
2011-08-23	29657	15		2015-08-23	23893	17		2016-08-23	23103	0
2011-08-24	29510	11		2015-08-24	23533	28		2016-08-24	23497	0
2011-08-25	29450	9		2015-08-25	23497	38		2016-08-25	23930	3
2011-08-26	29450	5		2015-08-26	23980	14		2016-08-26	24593	0
2011-08-27	29510	34		2015-08-27	24890	0		2016-08-27	24960	3
2011-08-28	29800	18		2015-08-28	25983	7		2016-08-28	24747	2
2011-08-29	30420	37		2015-08-29	26830	52		2016-08-29	24193	11
2011-08-30	31040	1		2015-08-30	27720	10		2016-08-30	23360	16
2011-08-31	32467	1		2015-08-31	28490	18		2016-08-31	22377	15

## Sheet: Observed_data
Panhling_River				Zalun_streamflow					Total_RF_10stations
	Highest Wl (ft)	Danger level			2011	2015	2016			1	2	3	4	5	6	7	8	9	10
9.8.1985	24.5	24.5		2018-04-01	4526	1332	2773		2011	1135	1635	1654	2127	1869	1902	1914	2039	2234	1992
21.10.1986	24.8	24.5		2018-04-02	4196	1304	2853		2015	1159	1433	1198	2002	1837	1555	2096	2572	2487	1875
29.8.1987	23.6	24.5		2018-04-03	3873	1280	2876		2016	863	1150	1216	1989	1741	1879	2346	2857	2441	1556
9.9.1988	24.8	24.5		2018-04-04	3604	1260	2834
13.8.1989	25.3	24.5		2018-04-05	3436	1320	2727
8.8.1990	24.7	24.5		2018-04-06	3254	1408	2610
28.7.1991	25.1	24.5		2018-04-07	3067	1440	2624
3.8.1992	22	24.5		2018-04-08	2937	1440	2853
10.9.1993	25.5	24.5		2018-04-09	2862	1424	3203
5.9.1994	20.8	24.5		2018-04-10	2857	1384	3357
30.7.1995	25.3	24.5		2018-04-11	2960	1428	3287
30.7.1996	24.6	24.5		2018-04-12	2988	1644	3147
7.10.1997	26	24.5		2018-04-13	2848	2008	3002
30.7.1998	24.9	24.5		2018-04-14	2731	2308	2923
9.9.1999	24.6	24.5		2018-04-15	2568	2708	3371
29.9.2000	23	24.5		2018-04-16	2479	3035	4340
12.8.2001	22.2	24.5		2018-04-17	2352	3063	5264
27.8.2002	25.2	24.5		2018-04-18	2300	2960	5713
27.7.2003	23.3	24.5		2018-04-19	2192	2783	5780
2.8.2004	26.1	24.5		2018-04-20	2096	2647	5840
7.9.2005	23.3	24.5		2018-04-21	2040	2629	6120
27.9.2006	22.9	24.5		2018-04-22	1992	2549	6433
24.9.2007	24.5	24.5		2018-04-23	1992	2428	6407
1.9.2008	23	24.5		2018-04-24	1992	2292	6260
5.9.2009	22.1	24.5		2018-04-25	2028	2156	6253
21.10.2010	22.7	24.5		2018-04-26	2064	2076	6473
2.9.2011	23.8	24.5		2018-04-27	2064	2064	6835
7.8.2012	22.9	24.5		2018-04-28	2072	2164	7561
21.9.2013	24	24.5		2018-04-29	2172	2300	8499
8.9.2014	23	24.5		2018-04-30	2403	2605	9958
7.8.2015	25.8	24.5		2018-05-01	2657	2694	11480
16.8.2016	24.8	24.5		2018-05-02	2797	2773	12500
				2018-05-03	2834	3058	12910
				2018-05-04	2834	3142	12700
				2018-05-05	2834	3137	11950
				2018-05-06	2834	2997	10857
				2018-05-07	2993	2960	10007
				2018-05-08	3212	2918	9259
				2018-05-09	3436	2913	8595
				2018-05-10	3618	2932	8037
				2018-05-11	4070	2923	7524
				2018-05-12	4658	2769	7055
				2018-05-13	4952	2605	6603
				2018-05-14	4886	2442	6260
				2018-05-15	4508	2280	5960
				2018-05-16	4178	2188	5700
				2018-05-17	3998	2184	5474
				2018-05-18	3962	2172	5234
				2018-05-19	3831	2172	5048
				2018-05-20	3702	2248	5024
				2018-05-21	3576	2280	5024
				2018-05-22	3562	2280	5282
				2018-05-23	3562	2421	5827
				2018-05-24	3562	2624	6691
				2018-05-25	3750	2797	7693
				2018-05-26	3998	3077	8987
				2018-05-27	4148	3492	11360
				2018-05-28	4190	3539	13330
				2018-05-29	4616	3436	14410
				2018-05-30	5521	3203	15303
				2018-05-31	6449	3128	15967
				2018-06-01	7091	3226	16320
				2018-06-02	7392	3357	16373
				2018-06-03	7319	3469	16117
				2018-06-04	6820	3571	15647
				2018-06-05	6460	3506	14847
				2018-06-06	6260	3287	13780
				2018-06-07	7091	3254	12540
				2018-06-08	10223	3310	11450
				2018-06-09	13430	3385	10343
				2018-06-10	15050	3705	9745
				2018-06-11	15520	4208	12607
				2018-06-12	15530	4322	11410
				2018-06-13	15840	4214	9710
				2018-06-14	16800	4130	9268
				2018-06-15	17387	4670	9502
				2018-06-16	17573	5627	11073
				2018-06-17	18160	6584	12570
				2018-06-18	19000	7018	13523
				2018-06-19	19653	7377	14973
				2018-06-20	20460	8133	16907
				2018-06-21	21300	9381	18867
				2018-06-22	21930	10800	20193
				2018-06-23	22267	11680	20990
				2018-06-24	22253	12550	21287
				2018-06-25	21840	13493	21430
				2018-06-26	20873	14983	21650
				2018-06-27	19907	17320	22270
				2018-06-28	19360	17440	22893
				2018-06-29	19373	15687	23490
				2018-06-30	20083	15210	23900
				2018-07-01	20860	15210	24330
				2018-07-02	21107	15487	24420
				2018-07-03	20993	15500	24240
				2018-07-04	20333	15477	23657
				2018-07-05	19867	15157	23460
				2018-07-06	20000	14920	24690
				2018-07-07	20643	15060	26170
				2018-07-08	21577	15530	27007
				2018-07-09	22753	16353	27963
				2018-07-10	23980	17787	29210
				2018-07-11	24990	19680	30700
				2018-07-12	25867	21667	31963
				2018-07-13	26650	22910	33140
				2018-07-14	26923	23730	34097
				2018-07-15	27100	23057	35553
				2018-07-16	26873	21900	36600
				2018-07-17	26237	20173	37310
				2018-07-18	25180	18360	37610
				2018-07-19	24500	17413	37347
				2018-07-20	24657	18187	36840
				2018-07-21	27037	19013	36397
				2018-07-22	28990	20787	36170
				2018-07-23	29477	23643	35930
				2018-07-24	30700	26190	35667
				2018-07-25	31670	27873	35987
				2018-07-26	32987	29190	36470
				2018-07-27	33950	31067	37087
				2018-07-28	34810	33033	37757
				2018-07-29	35310	35447	38520
				2018-07-30	35080	37347	39660
				2018-07-31	34127	41620	40900
				2018-08-01	33527	45250	43040
				2018-08-02	33140	46620	45007
				2018-08-03	32247	46870	46340
				2018-08-04	31133	46870	47320
				2018-08-05	30043	47230	47807
				2018-08-06	29100	47483	47880
				2018-08-07	27853	46627	47267
				2018-08-08	27333	44280	46167
				2018-08-09	26750	41540	44590
				2018-08-10	27160	38140	42000
				2018-08-11	28557	33583	38840
				2018-08-12	30807	29683	36210
				2018-08-13	33033	27730	33257
				2018-08-14	34903	27893	31133
				2018-08-15	36467	28397	29443
				2018-08-16	37120	28610	27820
				2018-08-17	37307	28397	26297
				2018-08-18	36397	27693	25403
				2018-08-19	34773	27010	24653
				2018-08-20	33407	26380	23827
				2018-08-21	32737	25757	23827
				2018-08-22	32680	25053	24550
				2018-08-23	32570	24700	25420
				2018-08-24	32570	24890	26060
				2018-08-25	32920	26620	27860
				2018-08-26	33063	28433	28563
				2018-08-27	33480	29920	29812
				2018-08-28	34773	31497	32594
				2018-08-29	36170	32810	32880
				2018-08-30	37237	33437	33561
				2018-08-31	38400	33903	33872
