# Supplementary material for: Flood hazard mapping and assessment in data-scarce Nyaungdon area, Myanmar
Source: PLoS One. 2019 Nov 26;14(11):e0224558. doi: 10.1371/journal.pone.0224558 (PMC6879136; doi:10.1371/journal.pone.0224558)
Supplement: S3 Dataset — (ZIP) [file pone.0224558.s003.zip]

Archive with 116 entries (115 files):
- Hazard_map_shape_file/DL_Station.dbf
- Hazard_map_shape_file/DL_Station.prj
- Hazard_map_shape_file/DL_Station.sbn
- Hazard_map_shape_file/DL_Station.sbx
- Hazard_map_shape_file/DL_Station.shp
- Hazard_map_shape_file/DL_Station.shx
- Hazard_map_shape_file/embankment.dbf
- Hazard_map_shape_file/embankment.sbn
- Hazard_map_shape_file/embankment.sbx
- Hazard_map_shape_file/embankment.shp
- Hazard_map_shape_file/embankment.shx
- Hazard_map_shape_file/fishpondND.cpg
- Hazard_map_shape_file/fishpondND.dbf
- Hazard_map_shape_file/fishpondND.prj
- Hazard_map_shape_file/fishpondND.sbn
- Hazard_map_shape_file/fishpondND.sbx
- Hazard_map_shape_file/fishpondND.shp
- Hazard_map_shape_file/fishpondND.shp.DESKTOP-6U79G4F.7600.12016.sr.lock
- Hazard_map_shape_file/fishpondND.shp.xml
- Hazard_map_shape_file/fishpondND.shx
- Hazard_map_shape_file/info/
- Hazard_map_shape_file/info/arc.dir
- Hazard_map_shape_file/MajorRoadND.cpg
- Hazard_map_shape_file/MajorRoadND.dbf
- Hazard_map_shape_file/MajorRoadND.prj
- Hazard_map_shape_file/MajorRoadND.sbn
- Hazard_map_shape_file/MajorRoadND.sbx
- Hazard_map_shape_file/MajorRoadND.shp
- Hazard_map_shape_file/MajorRoadND.shp.DESKTOP-6U79G4F.7600.12016.sr.lock
- Hazard_map_shape_file/MajorRoadND.shp.xml
- Hazard_map_shape_file/MajorRoadND.shx
- Hazard_map_shape_file/Ngawun_River.cpg
- Hazard_map_shape_file/Ngawun_River.dbf
- Hazard_map_shape_file/Ngawun_River.prj
- Hazard_map_shape_file/Ngawun_River.sbn
- Hazard_map_shape_file/Ngawun_River.sbx
- Hazard_map_shape_file/Ngawun_River.shp
- Hazard_map_shape_file/Ngawun_River.shp.DELL.5476.5472.sr.lock
- Hazard_map_shape_file/Ngawun_River.shx
- Hazard_map_shape_file/PanHlaingND.cpg
- Hazard_map_shape_file/PanHlaingND.dbf
- Hazard_map_shape_file/PanHlaingND.prj
- Hazard_map_shape_file/PanHlaingND.sbn
- Hazard_map_shape_file/PanHlaingND.sbx
- Hazard_map_shape_file/PanHlaingND.shp
- Hazard_map_shape_file/PanHlaingND.shp.DESKTOP-6U79G4F.6140.2636.sr.lock
- Hazard_map_shape_file/PanHlaingND.shp.DESKTOP-6U79G4F.7600.12016.sr.lock
- Hazard_map_shape_file/PanHlaingND.shp.xml
- Hazard_map_shape_file/PanHlaingND.shx
- Hazard_map_shape_file/Point.cpg
- Hazard_map_shape_file/Point.dbf
- Hazard_map_shape_file/Point.prj
- Hazard_map_shape_file/Point.sbn
- Hazard_map_shape_file/Point.sbx
- Hazard_map_shape_file/Point.shp
- Hazard_map_shape_file/Point.shp.DELL.5476.5472.sr.lock
- Hazard_map_shape_file/Point.shx
- Hazard_map_shape_file/Polygon_Diss.cpg
- Hazard_map_shape_file/Polygon_Diss.dbf
- Hazard_map_shape_file/Polygon_Diss.prj
- Hazard_map_shape_file/Polygon_Diss.sbn
- Hazard_map_shape_file/Polygon_Diss.sbx
- Hazard_map_shape_file/Polygon_Diss.shp
- Hazard_map_shape_file/Polygon_Diss.shp.DESKTOP-6U79G4F.6140.2636.sr.lock
- Hazard_map_shape_file/Polygon_Diss.shp.DESKTOP-6U79G4F.7600.12016.sr.lock
- Hazard_map_shape_file/Polygon_Diss.shp.xml
- Hazard_map_shape_file/Polygon_Diss.shx
- Hazard_map_shape_file/PolygonDissND.cpg
- Hazard_map_shape_file/PolygonDissND.dbf
- Hazard_map_shape_file/PolygonDissND.prj
- Hazard_map_shape_file/PolygonDissND.sbn
- Hazard_map_shape_file/PolygonDissND.sbx
- Hazard_map_shape_file/PolygonDissND.shp
- Hazard_map_shape_file/PolygonDissND.shp.DESKTOP-6U79G4F.7600.12016.sr.lock
- Hazard_map_shape_file/PolygonDissND.shp.xml
- Hazard_map_shape_file/PolygonDissND.shx
- Hazard_map_shape_file/Road.cpg
- Hazard_map_shape_file/Road.dbf
- Hazard_map_shape_file/Road.prj
- Hazard_map_shape_file/Road.sbn
- Hazard_map_shape_file/Road.sbx
- Hazard_map_shape_file/Road.shp
- Hazard_map_shape_file/Road.shp.DELL.5476.5472.sr.lock
- Hazard_map_shape_file/Road.shp.DESKTOP-6U79G4F.7600.12016.sr.lock
- Hazard_map_shape_file/Road.shx
- Hazard_map_shape_file/RoadND.cpg
- Hazard_map_shape_file/RoadND.dbf
- Hazard_map_shape_file/RoadND.prj
- Hazard_map_shape_file/RoadND.sbn
- Hazard_map_shape_file/RoadND.sbx
- Hazard_map_shape_file/RoadND.shp
- Hazard_map_shape_file/RoadND.shp.DESKTOP-6U79G4F.7600.12016.sr.lock
- Hazard_map_shape_file/RoadND.shp.xml
- Hazard_map_shape_file/RoadND.shx
- Hazard_map_shape_file/sand.dbf
- Hazard_map_shape_file/sand.sbn
- Hazard_map_shape_file/sand.sbx
- Hazard_map_shape_file/sand.shp
- Hazard_map_shape_file/sand.shp.DESKTOP-6U79G4F.7600.12016.sr.lock
- Hazard_map_shape_file/sand.shx
- Hazard_map_shape_file/Toe river.dbf
- Hazard_map_shape_file/Toe river.sbn
- Hazard_map_shape_file/Toe river.sbx
- Hazard_map_shape_file/Toe river.shp
- Hazard_map_shape_file/Toe river.shp.DESKTOP-6U79G4F.6140.2636.sr.lock
- Hazard_map_shape_file/Toe river.shp.DESKTOP-6U79G4F.7600.12016.sr.lock
- Hazard_map_shape_file/Toe river.shx
- Hazard_map_shape_file/ToeriverND.cpg
- Hazard_map_shape_file/ToeriverND.dbf
- Hazard_map_shape_file/ToeriverND.sbn
- Hazard_map_shape_file/ToeriverND.sbx
- Hazard_map_shape_file/ToeriverND.shp
- Hazard_map_shape_file/ToeriverND.shp.DESKTOP-6U79G4F.6140.2636.sr.lock
- Hazard_map_shape_file/ToeriverND.shp.DESKTOP-6U79G4F.7600.12016.sr.lock
- Hazard_map_shape_file/ToeriverND.shp.xml
- Hazard_map_shape_file/ToeriverND.shx
