# Supplementary material for: Flood hazard mapping and assessment in data-scarce Nyaungdon area, Myanmar
Source: PLoS One. 2019 Nov 26;14(11):e0224558. doi: 10.1371/journal.pone.0224558 (PMC6879136; doi:10.1371/journal.pone.0224558)
Supplement: S3 Dataset — (ZIP) [file pone.0224558.s003.zip › Hazard_map_shape_file/RoadND.shp.xml]

<?xml version="1.0" encoding="UTF-8"?>
<metadata xml:lang="en"><Esri><CreaDate>20190216</CreaDate><CreaTime>10022800</CreaTime><ArcGISFormat>1.0</ArcGISFormat><SyncOnce>FALSE</SyncOnce><DataProperties><itemProps><itemName Sync="TRUE">RoadND</itemName><imsContentType Sync="TRUE">002</imsContentType><itemSize Sync="TRUE">0.000</itemSize><itemLocation><linkage Sync="TRUE">file://\\DESKTOP-6U79G4F\I$\paper folder_ND_assessment\Ayeyarwady Shapefiles\RoadND.shp</linkage><protocol Sync="TRUE">Local Area Network</protocol></itemLocation></itemProps><coordRef><type Sync="TRUE">Projected</type><geogcsn Sync="TRUE">GCS_WGS_1984</geogcsn><csUnits Sync="TRUE">Linear Unit: Meter (1.000000)</csUnits><projcsn Sync="TRUE">WGS_1984_UTM_Zone_46N</projcsn><peXml Sync="TRUE">&lt;ProjectedCoordinateSystem xsi:type='typens:ProjectedCoordinateSystem' xmlns:xsi='http://www.w3.org/2001/XMLSchema-instance' xmlns:xs='http://www.w3.org/2001/XMLSchema' xmlns:typens='http://www.esri.com/schemas/ArcGIS/10.1'&gt;&lt;WKT&gt;PROJCS[&amp;quot;WGS_1984_UTM_Zone_46N&amp;quot;,GEOGCS[&amp;quot;GCS_WGS_1984&amp;quot;,DATUM[&amp;quot;D_WGS_1984&amp;quot;,SPHEROID[&amp;quot;WGS_1984&amp;quot;,6378137.0,298.257223563]],PRIMEM[&amp;quot;Greenwich&amp;quot;,0.0],UNIT[&amp;quot;Degree&amp;quot;,0.0174532925199433]],PROJECTION[&amp;quot;Transverse_Mercator&amp;quot;],PARAMETER[&amp;quot;False_Easting&amp;quot;,500000.0],PARAMETER[&amp;quot;False_Northing&amp;quot;,0.0],PARAMETER[&amp;quot;Central_Meridian&amp;quot;,93.0],PARAMETER[&amp;quot;Scale_Factor&amp;quot;,0.9996],PARAMETER[&amp;quot;Latitude_Of_Origin&amp;quot;,0.0],UNIT[&amp;quot;Meter&amp;quot;,1.0],AUTHORITY[&amp;quot;EPSG&amp;quot;,32646]]&lt;/WKT&gt;&lt;XOrigin&gt;-5120900&lt;/XOrigin&gt;&lt;YOrigin&gt;-9998100&lt;/YOrigin&gt;&lt;XYScale&gt;450445547.3910538&lt;/XYScale&gt;&lt;ZOrigin&gt;-100000&lt;/ZOrigin&gt;&lt;ZScale&gt;10000&lt;/ZScale&gt;&lt;MOrigin&gt;-100000&lt;/MOrigin&gt;&lt;MScale&gt;10000&lt;/MScale&gt;&lt;XYTolerance&gt;0.001&lt;/XYTolerance&gt;&lt;ZTolerance&gt;0.001&lt;/ZTolerance&gt;&lt;MTolerance&gt;0.001&lt;/MTolerance&gt;&lt;HighPrecision&gt;true&lt;/HighPrecision&gt;&lt;WKID&gt;32646&lt;/WKID&gt;&lt;LatestWKID&gt;32646&lt;/LatestWKID&gt;&lt;/ProjectedCoordinateSystem&gt;</peXml></coordRef><lineage><Process ToolSource="c:\program files (x86)\arcgis\desktop10.2\ArcToolbox\Toolboxes\Analysis Tools.tbx\Clip" Date="20190216" Time="100228">Clip Road NyaungDON_TS "I:\paper folder_ND_assessment\Ayeyarwady Shapefiles\RoadND.shp" #</Process></lineage></DataProperties><SyncDate>20190216</SyncDate><SyncTime>10022800</SyncTime><ModDate>20190216</ModDate><ModTime>10022800</ModTime></Esri><dataIdInfo><envirDesc Sync="TRUE"> Version 6.2 (Build 9200) ; Esri ArcGIS 10.2.2.3552</envirDesc><dataLang><languageCode value="eng" Sync="TRUE"></languageCode><countryCode value="USA" Sync="TRUE"></countryCode></dataLang><idCitation><resTitle Sync="TRUE">RoadND</resTitle><presForm><PresFormCd value="005" Sync="TRUE"></PresFormCd></presForm></idCitation><spatRpType><SpatRepTypCd value="001" Sync="TRUE"></SpatRepTypCd></spatRpType></dataIdInfo><mdLang><languageCode value="eng" Sync="TRUE"></languageCode><countryCode value="USA" Sync="TRUE"></countryCode></mdLang><mdChar><CharSetCd value="004" Sync="TRUE"></CharSetCd></mdChar><distInfo><distFormat><formatName Sync="TRUE">Shapefile</formatName></distFormat><distTranOps><transSize Sync="TRUE">0.000</transSize></distTranOps></distInfo><mdHrLv><ScopeCd value="005" Sync="TRUE"></ScopeCd></mdHrLv><mdHrLvName Sync="TRUE">dataset</mdHrLvName><refSysInfo><RefSystem><refSysID><identCode code="32646" Sync="TRUE"></identCode><idCodeSpace Sync="TRUE">EPSG</idCodeSpace><idVersion Sync="TRUE">8.2.6</idVersion></refSysID></RefSystem></refSysInfo><spatRepInfo><VectSpatRep><geometObjs Name="RoadND"><geoObjTyp><GeoObjTypCd value="002" Sync="TRUE"></GeoObjTypCd></geoObjTyp><geoObjCnt Sync="TRUE">0</geoObjCnt></geometObjs><topLvl><TopoLevCd value="001" Sync="TRUE"></TopoLevCd></topLvl></VectSpatRep></spatRepInfo><spdoinfo><ptvctinf><esriterm Name="RoadND"><efeatyp Sync="TRUE">Simple</efeatyp><efeageom code="3" Sync="TRUE"></efeageom><esritopo Sync="TRUE">FALSE</esritopo><efeacnt Sync="TRUE">0</efeacnt><spindex Sync="TRUE">FALSE</spindex><linrefer Sync="TRUE">FALSE</linrefer></esriterm></ptvctinf></spdoinfo><eainfo><detailed Name="RoadND"><enttyp><enttypl Sync="TRUE">RoadND</enttypl><enttypt Sync="TRUE">Feature Class</enttypt><enttypc Sync="TRUE">0</enttypc></enttyp><attr><attrlabl Sync="TRUE">FID</attrlabl><attalias Sync="TRUE">FID</attalias><attrtype Sync="TRUE">OID</attrtype><attwidth Sync="TRUE">4</attwidth><atprecis Sync="TRUE">0</atprecis><attscale Sync="TRUE">0</attscale><attrdef Sync="TRUE">Internal feature number.</attrdef><attrdefs Sync="TRUE">Esri</attrdefs><attrdomv><udom Sync="TRUE">Sequential unique whole numbers that are automatically generated.</udom></attrdomv></attr><attr><attrlabl Sync="TRUE">Shape</attrlabl><attalias Sync="TRUE">Shape</attalias><attrtype Sync="TRUE">Geometry</attrtype><attwidth Sync="TRUE">0</attwidth><atprecis Sync="TRUE">0</atprecis><attscale Sync="TRUE">0</attscale><attrdef Sync="TRUE">Feature geometry.</attrdef><attrdefs Sync="TRUE">Esri</attrdefs><attrdomv><udom Sync="TRUE">Coordinates defining the features.</udom></attrdomv></attr><attr><attrlabl Sync="TRUE">Id</attrlabl><attalias Sync="TRUE">Id</attalias><attrtype Sync="TRUE">Integer</attrtype><attwidth Sync="TRUE">6</attwidth><atprecis Sync="TRUE">6</atprecis><attscale Sync="TRUE">0</attscale></attr><attr><attrlabl Sync="TRUE">Name</attrlabl><attalias Sync="TRUE">Name</attalias><attrtype Sync="TRUE">String</attrtype><attwidth Sync="TRUE">50</attwidth><atprecis Sync="TRUE">0</atprecis><attscale Sync="TRUE">0</attscale></attr></detailed></eainfo><mdDateSt Sync="TRUE">20190216</mdDateSt></metadata>
